# Supplementary material for: Necroptosis-Related Gene Signature Predicts Prognosis in Patients with Advanced Ovarian Cancer
Source: Cancers (Basel). 2025 Jan 15;17(2):271. doi: 10.3390/cancers17020271 (PMC11763378; doi:10.3390/cancers17020271)
Supplement: Supplementary file 1 [file cancers-17-00271-s001.zip › Table_S2.xlsx]

## Sheet: Supp Tab 2
gene	coef	hazard ratio	lower 95%-CI	upper 95%-CI	logrank p-value
BRAF	-0.332574	0.717076	0.563307	0.912819	0.00594252
ITPK1	-0.253712	0.775915	0.643579	0.935463	0.00657621
ID1	0.275643	1.31738	1.05585	1.64369	0.0139087
FASLG	-0.395025	0.673663	0.485213	0.935305	0.0162452
RIPK3	-0.474216	0.622373	0.416806	0.929324	0.0183788
CASP8	-0.422531	0.655386	0.449637	0.955283	0.0275316
MLKL	0.314289	1.36929	1.02203	1.83453	0.0336403
PLK1	0.30438	1.35578	1.01834	1.80505	0.0359471
TNFSF10	-0.209311	0.811143	0.664316	0.990421	0.0398276
IDH2	-0.811723	0.444092	0.204654	0.963667	0.0391402
HSPA4	0.680893	1.97564	1.02779	3.79763	0.0444026
STUB1	-0.459751	0.631441	0.368035	1.08337	0.0944242
CD40	-0.212697	0.808401	0.626405	1.04327	0.100523
SIRT3	-0.617478	0.539303	0.250488	1.16112	0.115312
DDX58	-0.225479	0.798134	0.594012	1.0724	0.132965
HDAC9	0.352114	1.42207	0.874242	2.31319	0.155661
BCL2	-0.313019	0.731236	0.473882	1.12835	0.156368
TNF	0.224623	1.25185	0.913277	1.71594	0.163858
CYLD	-0.506286	0.60273	0.285079	1.27433	0.185011
SPATA2	0.189306	1.20841	0.898406	1.62539	0.209878
FLT3	-0.157081	0.854635	0.667496	1.09424	0.21107
ALK	-0.132736	0.875696	0.710525	1.07926	0.211325
MAP3K7	0.255385	1.29096	0.855756	1.94749	0.222484
SIRT2	0.175726	1.19211	0.894268	1.58915	0.230055
TNFRSF1B	-0.37731	0.685703	0.361601	1.3003	0.248869
MYC	-0.19666	0.82147	0.574996	1.17359	0.279983
HAT1	-0.380829	0.683295	0.335625	1.39111	0.29439
OTULIN	-0.25799	0.772603	0.466901	1.27846	0.31536
DIABLO	0.264676	1.30301	0.770614	2.20322	0.324167
STAT3	-0.242821	0.784412	0.465501	1.32181	0.361447
FADD	-0.206962	0.813051	0.517009	1.27861	0.370707
FAS	-0.21171	0.809199	0.507139	1.29117	0.374745
EGFR	0.282699	1.32671	0.704093	2.49988	0.382527
ATRX	0.363909	1.43894	0.62457	3.31517	0.392582
HSP90AA1	-0.304615	0.737407	0.362138	1.50155	0.400383
TNFRSF1A	0.0876952	1.09166	0.868271	1.37251	0.452056
PANX1	-0.130584	0.877583	0.611391	1.25967	0.478603
ZBP1	-0.0624916	0.939421	0.788611	1.11907	0.483443
RNF31	-0.053332	0.948065	0.798622	1.12547	0.541336
BACH2	-0.103454	0.901718	0.64209	1.26633	0.55022
SLC39A7	-0.195077	0.822771	0.418636	1.61704	0.571625
MPG	0.206007	1.22876	0.600404	2.51473	0.572737
SIRT1	0.116702	1.12378	0.74752	1.68944	0.575016
IDH1	-0.115643	0.890793	0.59395	1.33599	0.575878
TRAF2	-0.0602361	0.941542	0.761438	1.16425	0.578114
CFLAR	-0.239501	0.787021	0.322212	1.92234	0.59907
TSC1	0.148325	1.15989	0.605688	2.22118	0.654632
RIPK1	0.0905387	1.09476	0.725591	1.65177	0.66695
TRIM11	0.179872	1.19706	0.526177	2.72335	0.667932
TLR3	-0.0688372	0.933479	0.644759	1.35148	0.715432
DNMT1	0.0911882	1.09548	0.653752	1.83566	0.729182
KLF9	-0.0586653	0.943022	0.6615	1.34435	0.745703
TARDBP	0.0607979	1.06268	0.678593	1.66418	0.790468
MYCN	-0.0232592	0.977009	0.811254	1.17663	0.806281
LEF1	-0.0294647	0.970965	0.762057	1.23714	0.811577
GATA3	0.0267747	1.02714	0.810987	1.30089	0.824194
AXL	0.043917	1.0449	0.664625	1.64274	0.849112
BNIP3	-0.0208681	0.979348	0.6811	1.4082	0.910333
APP	-0.0273169	0.973053	0.576608	1.64207	0.918507
SQSTM1	-0.0453868	0.955628	0.355118	2.57161	0.928396
TNFRSF21	0.0280087	1.0284	0.548395	1.92857	0.930427
IPMK	-0.0181231	0.98204	0.558777	1.72592	0.949772
CDKN2A	-0.00755586	0.992473	0.775084	1.27083	0.952234
TERT	-0.0134791	0.986611	0.57635	1.68891	0.960803
BCL2L11	-0.0122765	0.987799	0.572594	1.70408	0.964805
MAPK8	0.0106177	1.01067	0.558119	1.83019	0.972043
